# Supplementary material for: Strategies for Assessing Physical Compatibility of Calcium Folinate with Bicarbonate During Methotrexate Rescue Therapy in Pediatric Patients with Acute Lymphoblastic Leukemia
Source: Pharmaceutics. 2025 Sep 3;17(9):1155. doi: 10.3390/pharmaceutics17091155 (PMC12472967; doi:10.3390/pharmaceutics17091155)
Supplement: Supplementary file 1 [file pharmaceutics-17-01155-s001.zip]

Archive with 1 entries (1 files):
- pharmaceutics-3796589-supplementary.pdf
